# Supplementary material for: Application of Holistic Liquid Chromatography-High Resolution Mass Spectrometry Based Urinary Metabolomics for Prostate Cancer Detection and Biomarker Discovery
Source: PLoS One. 2013 Jun 18;8(6):e65880. doi: 10.1371/journal.pone.0065880 (PMC3688815; doi:10.1371/journal.pone.0065880)
Supplement: File S5 — Text (List of discovered biomarkers with LC-HRMS and MS/MS information under different LC conditions and their statistic data with different normalisation methods). (XLSX) [file pone.0065880.s005.xlsx]

## Sheet: Biomarkers
Normalization	LC condition	ESI mode	MZMine ID	m/z	Rt (min)	VIP value	P-value	Ratio	Compound name	Formula	MS2
MSTUS	pHILIC	P	1418	84.0808	10.7298	2.64623	0.00101843	0.231866	piperideine	C5H9N
Creatinine						2.52196	0.00167584	0.215871
Osmolality						2.68801	0.00181468	0.194904
Raw data							0.00116301	0.218588
MSTUS	RP	N	161	117.019	8.6215	2.11261	0.0285232	0.716841	succinate	C4H6O4
Osmolality						2.55675	0.0032474	0.628361
Creatinine						3.14513	7.71766e-05	0.474655
Raw data							0.12628	0.76223
Osmolality	pHILIC	P	499	120.102	15.3299	2.66881	0.00251272	1.64985	betaine aldehyde hydrate	C5H14NO2
MSTUS						2.57013	0.00223957	1.63851
Creatinine						2.33953	0.00703588	1.31628
Raw data							0.00502896	1.8429
MSTUS	RP	P	610	123.011	5.70504	2.0929	0.00583864	0.641442	3-mercaptolactate	C3H6O3S
Osmolality						2.28848	0.00421302	0.609458
Creatinine						2.0128	0.00506747	0.535849
Raw data							0.0170939	0.69004
MSTUS	RP	P	1198	129.018	7.03882	2.14637	0.0045943	0.59979	Uknown	C5H4O4
Osmolality						2.67366	0.00102241	0.57497
Creatinine						2.46614	0.000983901	0.465137
Raw data							0.025756	0.653691
Creatinine	pHILIC	P	69	130.086	10.6835	2.67517	0.000832351	0.236692	L-pipecolate	C6H11NO2	C5H10N=84 Std spectrum
Osmolality						2.78752	0.00118224	0.224127
MSTUS						2.76009	0.000601101	0.258879
Raw data							0.000756142	0.251064
MSTUS	RP	P	342	130.086	5.55396	2.25436	0.00467144	0.504822	L-pipecolate	C6H11NO2
Osmolality						2.37089	0.00490724	0.439803
Creatinine						2.13328	0.00586149	0.436745
Raw data							0.00783633	0.491178
Creatinine	pHILIC	P	3	144.102	10.2765	2.42819	0.00205635	0.376661	Stachydrine	C7H13NO2	C5H10N=84 C6H12N=98 C4H8O2N=102 C3H8N=58
MSTUS						2.44482	0.00231823	0.471665
Osmolality						2.32915	0.0055298	0.395587
Raw data							0.00297612	0.516719
MSTUS	RP		9		5.61866	2.41481	0.00310064	0.485699
Osmolality						2.50044	0.0033305	0.408045
Creatinine						2.66033	0.000702959	0.377315
Raw data							0.00537505	0.516008
MSTUS	pHILIC	N	96	145.014	15.4979	2.92484	0.000515583	2.31594	2-oxoglutarate	C5H6O5	C4H5O3=101 Std compound
Osmolality						2.75595	0.00113731	2.00834
Creatinine						2.47704	0.00630258	1.82887
Raw data							0.000960894	2.30071
MSTUS	pHILIC	N	522	145.062	11.6139	2.7167	0.00898077	0.723199	Ureidoisobutyric acid	C5H10N2O3	shown in the UIBA worksheet
Osmolality						2.7021	0.00346439	0.682414
Creatinine						2.53798	0.00120905	0.559783
Raw data							0.0473128	0.802523
Osmolality	RP		619		7.49456	2.44931	0.00419343	0.673729
Creatinine						2.67941	0.000222293	0.539184
MSTUS						2.21869	0.0187909	0.75259
Raw data							0.0607516	0.786501
MSTUS	RP	P	349	147.076	7.49526	2.85738	0.000572994	0.714158
Creatinine						3.24483	1.05043e-05	0.541286
Osmolality						3.19302	0.000229671	0.676354
Raw data							0.0625405	0.786126
Creatinine	pHILIC		139		11.6087	2.18006	0.00395682	0.605318
Osmolality						2.14843	0.0162228	0.724555
MSTUS						2.19156	0.0117867	0.775657
Raw data							0.135012	0.861095
MSTUS	RP	P	700	146.106	5.63175	2.52856	0.00219149	0.398129	2C13 isotopic signal of Stachydrine
Osmolality						2.56998	0.00293939	0.327578
Creatinine						2.62548	0.00105303	0.306702
Raw data							0.00187757	0.419621
MSTUS	pHILIC		433		10.2497	2.49188	0.00174148	0.456983
Osmolality						2.38082	0.00441104	0.384013
Creatinine						2.47164	0.00166409	0.365809
Raw data							0.00218384	0.499518
MSTUS	pHILIC	P	1645	147.022	13.5535	2.81618	0.00167412	0.411317	(Z)-3-((Aminoiminomethyl)thio)-2-propenoic acid	C4H6N2O2S
Osmolality						2.42438	0.00708045	0.344381
Creatinine						2.44864	0.00347554	0.300912
Raw data							0.00592837	0.409643
Osmolality	RP	P	1017	149.081	12.3136	3.09186	0.00028475	3.28512	Mevalonic acid?	C6H12O4
MSTUS						2.93798	0.000431801	3.2805
Creatinine						2.60681	0.00214915	2.47159
Raw data							0.00081703	3.58644
MSTUS	RP	P	563	152.037	4.94232	2.18252	0.00635124	0.498911	methiin	C4H9NO3S
Creatinine						2.21559	0.00425993	0.45523
Osmolality						2.54589	0.00258384	0.451392
Raw data							0.00743064	0.489423
MSTUS	pHILIC	N	1793	158.094	14.7146	2.45747	0.00282109	0.442396	guanidinovaleric acid	C6H13N3O2	C6H9O2N2=141 C5H10O2N=116 C4H6ON3=112
Osmolality						2.51449	0.00338085	0.422605
Creatinine						3.26453	1.99953e-05	0.332814
Raw data							0.0379543	0.552301
MSTUS	pHILIC	P	13	160.097	11.8579	2.0813	0.00518668	0.387988	5-Acetamidopentanoate	C7H13NO3	C7H12O2N=142 C6H12ON=114 C4H8O2N=102 C4H10ON=88 C3H8N=58
Osmolality						2.39136	0.00305524	0.295192
Creatinine						2.30449	0.00194405	0.296322
Raw data							0.00565832	0.383004
MSTUS	RP		143		5.20813	2.27528	0.002438	0.318259
Osmolality						2.46512	0.00253516	0.258081
Creatinine						2.40432	0.00143343	0.259298
Raw data							0.00490821	0.324897
Creatinine	pHILIC	P	64	160.108	14.7133	3.46457	5.82977e-06	0.36172	guanidinovaleric acid	C6H13N3O2	C6H11O2N2=143 C6H9ON2=125 C5H12O2N=118 C5H9O2=101 C5H10ON=100
Osmolality						2.77179	0.00110353	0.45748
MSTUS						2.41815	0.00242725	0.518842
Raw data							0.0274666	0.591811
MSTUS	pHILIC	P	1147	161.093	11.9248	2.14128	0.00409568	0.408973	Unknown
Creatinine						2.3362	0.00168544	0.328941
Osmolality						2.45422	0.00240121	0.317314
Raw data							0.00451969	0.382012
MSTUS	pHILIC	P	757	162.101	11.8578	2.02972	0.00636535	0.354391	Unknown
Osmolality						2.35295	0.0034774	0.266462
Creatinine						2.26283	0.00232408	0.263783
Raw data							0.00672609	0.34908
Osmolality	pHILIC	P	100	169.061	7.739	2.39223	0.0822777	1.83256	2,3-diaminosalicylic acid	C7H8N2O3	C6H7ON2=123 C6H9ON2=125 C7H7O2N2=151
MSTUS						2.17708	0.109511	1.80759
Creatinine						2.3209	0.110579	1.74343
Raw data							0.149195	1.73487
MSTUS	pHILIC	N	538	172.025	15.2303	2.84758	0.00284358	2.83679	Unknown	C6H7NO5
Osmolality						2.62263	0.00278836	2.32393
Creatinine						2.36641	0.00615387	2.07018
Raw data							0.00134615	2.56913
MSTUS	pHILIC	N	1267	172.109	11.05	2.01044	0.0151597	0.469621	L-indospicine	C7H15N3O2	C5H7O2N2=127 C4H8O2N=102 C6H9O2N2=141
Osmolality						2.0215	0.0187724	0.432677
Creatinine						2.47425	0.00117148	0.334743
Raw data							0.132836	0.609748
MSTUS	RP	P	1021	175.024	7.02702	2.03181	0.00584197	0.615144	cis-aconitate	C6H6O6
Osmolality						2.53515	0.00132448	0.601939
Creatinine						2.35845	0.00124593	0.471985
Raw data							0.0326617	0.676111
MSTUS	RP	N	1362	178.064	5.63117	2.03123	0.0142871	0.371257	Uknown	C10H11O3
Osmolality						2.22435	0.00748899	0.270101
Creatinine						2.18254	0.00813708	0.260713
Raw data							0.00373447	0.335279
MSTUS	RP	P	809	183.065	13.424	2.15801	0.00440781	0.469642	2C13 isotopic signal of 181
Osmolality						2.22483	0.00486573	0.39636
Creatinine						2.04992	0.00862391	0.387366
Raw data							0.00513142	0.495311
MSTUS	pHILIC	P	778	186.112	8.08975	2.00767	0.017219	0.307891	ecgonine	C9H15NO3
Creatinine						2.06164	0.0125457	0.25851
Osmolality						2.10282	0.0182037	0.252466
Raw data							0.0186424	0.32395
Osmolality	pHILIC	P	1463	187.071	8.02027	2.28905	0.103675	1.78412	alpha-Amino-3-hydroxy-5-methyl-4-isoxazolepropionic acid	C7H10N2O4
MSTUS						2.07877	0.130833	1.77754
Creatinine						2.23638	0.128219	1.72075
Raw data							0.179864	1.68741
MSTUS	RP	N	571	198.026	5.16025	2.65174	0.00685744	0.471921	Uknown
Osmolality						3.16459	6.13052e-05	0.385073
Creatinine						2.46411	0.00117946	0.357002
Raw data							0.000369992	0.416365
MSTUS	RP	P	304	202.143	20.9856	2.37957	0.00245696	0.565913	capryloylglycine	C10H19NO3
Osmolality						2.81958	0.00044822	0.521888
Creatinine						2.70688	0.000295393	0.442664
Raw data							0.0254798	0.601863
MSTUS	pHILIC	N	83	204.088	10.2649	2.39109	0.00473176	0.374613	N-acetyl-D-fucosamine	C8H15NO5
Osmolality						2.48838	0.00428132	0.300872
Creatinine						2.5097	0.00186151	0.288815
Raw data							0.00185089	0.391508
MSTUS	pHILIC	N	1020	204.088	10.0753	2.32947	0.00638074	0.386531	N-acetyl-D-fucosamine	C8H15NO5
Osmolality						2.46099	0.00505367	0.311289
Creatinine						2.4559	0.00247857	0.298811
Raw data							0.00276652	0.400197
Creatinine	pHILIC	N	2652	210.026	5.00046	2.80747	0.000258572	0.162573	Unknown
Osmolality						2.6456	0.00145176	0.185193
MSTUS						2.54269	0.00113905	0.158359
Raw data							0.00318037	0.213157
MSTUS	pHILIC	P	1721	210.076	8.42661	2.03374	0.0156301	0.690885	N-benzyloxycarbonylglycine	C10H11NO4
Osmolality						2.45699	0.0059948	0.613603
Creatinine						2.44125	0.00145963	0.554993
Raw data							0.049609	0.71553
Osmolality	pHILIC	N	2070	212.02	16.3614	2.29467	0.00378957	3.00433	Unknown	C8H7NO6
MSTUS						2.28225	0.00315367	2.9865
Creatinine						2.5742	0.00114653	2.51657
Raw data							0.0044209	3.22811
MSTUS	RP	P	1281	215.016	7.07642	2.06933	0.00370407	0.640973	Na+ adduct
Osmolality						2.76981	0.000252982	0.600528
Creatinine						2.44829	0.000529474	0.506222
Raw data							0.0334896	0.694936
MSTUS	pHILIC	P	116	219.17	10.3838	2.59607	0.00153166	0.380232	Unknown (related to Stachydrine)	C10H22N2O3	C7H14O2N=144
Osmolality						2.64134	0.00217844	0.330427
Creatinine						2.65255	0.000932491	0.31237
Raw data							0.00323538	0.410595
MSTUS	pHILIC	P	1544	222.079	7.73764	2.36337	0.00681762	0.489619	Unknown	C14H9N2O
Osmolality						2.16838	0.0172673	0.439028
Creatinine						2.35642	0.00487512	0.427746
Raw data							0.0483551	0.532672
Creatinine	pHILIC	N	1580	236.06	9.9615	2.37323	0.00383179	0.58116	Unknown	C14H9N2O2
MSTUS						2.13512	0.035046	0.699683
Osmolality						2.06383	0.0314215	0.637818
Raw data							0.104316	0.739584
MSTUS	pHILIC	P	593	236.149	11.4984	2.70651	0.000803558	2.23967	Unknown	C10H21NO5
Osmolality						3.02242	0.000440802	2.1907
Creatinine						2.28261	0.00956002	1.86787
Raw data							0.000711796	2.31428
MSTUS	RP	P	435	239.966	4.21777	2.53159	0.00129938	0.769658	Uknown
Osmolality						3.08594	0.000180496	0.67419
Creatinine						2.74383	0.000100109	0.611666
Raw data							0.124024	0.827895
MSTUS	RP	N	271	240.055	5.60286	2.22817	0.00626422	0.347871	Uknown	C13H9N2O3
Osmolality						2.21162	0.00917911	0.258241
Creatinine						2.2276	0.0045842	0.251908
Raw data							0.000527685	0.335585
MSTUS	pHILIC	P	1560	240.102	8.30895	2.08915	0.0178144	0.638365	N-hydroxy-2-acetamidofluorene	C15H13NO2
Osmolality						2.43258	0.00586869	0.554009
Creatinine						2.19324	0.00512455	0.46712
Raw data							0.0712073	0.695986
MSTUS	RP	N	433	242.052	5.1866	2.07062	0.00483983	0.445409	Uknown
Osmolality						2.32471	0.00217885	0.399164
Creatinine						2.37351	0.000747237	0.372218
Raw data							0.00495274	0.432018
Creatinine	RP	N	96	243.078	18.5692	2.36823	0.00500108	0.486436	indolylacryloyglycine	C13H12N2O3	C3H2O3N=100 C10H8N=142 C11H6ON=168
Osmolality						2.09376	0.041117	0.565255
MSTUS						2.16082	0.0182563	0.559235
Raw data							0.108943	0.603973
Creatinine	pHILIC		2671		6.22805	2.70725	0.00126264	0.379392
Osmolality						2.39171	0.00947992	0.380501
MSTUS						2.57723	0.00273318	0.357401
Raw data							0.0219499	0.417078
Creatinine	RP	N	572	245.093	18.8221	2.45773	0.00490178	0.427466	N-acetyl-D-trypotophan	C13H14N2O3	C11H11O2N2=203
MSTUS						2.55261	0.00769911	0.4942
Osmolality						2.49748	0.0147978	0.481099
Raw data							0.0350502	0.514618
Creatinine		P	634	247.107	18.8318	2.42123	0.00590292	0.41478			C11H10O2N=188 C12H13O2N2=205 C12H13ON2=201
MSTUS						2.1643	0.0238485	0.487224
Osmolality						2.2061	0.0334866	0.480268
Raw data							0.071993	0.533495
Creatinine	pHILIC	P	993	246.108	12.0931	2.00478	0.0139017	1.5904	Hydroxyprolyl-asparagine	C9H15N3O5
MSTUS						2.34736	0.00181121	2.2141
Osmolality						2.25603	0.00484737	2.02453
Raw data							0.00371208	2.64395
Creatinine	pHILIC	N	1554	252.088	5.01288	2.37251	0.00816894	1.88399	acetylvanilalinine	C12H15NO5	C11H14O3N=208
MSTUS						2.3896	0.00198767	2.57033
Osmolality						2.41641	0.00537172	2.41856
Raw data							0.00424552	2.93183
MSTUS	RP	P	315	257.977	4.21422	2.44183	0.00107254	0.779034	Uknown
Osmolality						2.88433	0.000315049	0.685059
Creatinine						2.49671	0.000263424	0.617112
Raw data							0.149744	0.845546
MSTUS	pHILIC	N	2002	258.992	16.4674	2.93449	0.000207114	2.31008	Caffeic acid sulfate	C9H8O7S	C9H7O4=179 C8H7O2=135
Osmolality						2.61654	0.00194371	2.16282
Creatinine						3.21071	0.000283901	1.95733
Raw data							0.00566667	2.28514
MSTUS	RP	N	1190	262.13	5.64303	2.2062	0.0112295	0.400637	Camelinin?	C12H23NOS2
Osmolality						2.58471	0.0031173	0.306025
Creatinine						2.61466	0.0012726	0.26802
Raw data							0.0148649	0.408002
Creatinine	pHILIC	N	2483	268.083	13.4656	3.07345	0.000535147	2.23014	Unknown	C12H15NO6
MSTUS						2.45066	0.00117994	2.99824
Osmolality						2.76639	0.000824127	2.86097
Raw data							0.0029452	3.30917
MSTUS	RP	N	1139	268.083	13.0283	2.89289	0.000205915	2.41898	Unknown	C13H11N5O2
Osmolality						2.89195	0.0005049	2.17297
Creatinine						2.76894	0.00253296	1.71326
Raw data							0.00254661	2.37193
Creatinine	pHILIC	N	1396	275.023	13.1535	2.01104	0.0155172	0.123468	Dihydro ferulic acid sulphate	C10H12SO7
MSTUS						2.08825	0.0121271	0.11287
Osmolality						2.01582	0.0228879	0.0947659
Raw data							0.0400679	0.0963538
MSTUS	RP	P	110	287.196	5.6238	2.15012	0.0108649	0.34387	Dimer of stachydrine
Osmolality						2.31661	0.00827537	0.265378
Creatinine						2.32222	0.00428784	0.23751
Raw data							0.0115026	0.373596
Osmolality	RP	N	1241	290.991	6.97164	3.11694	0.000181755	0.650311	Unknown
Creatinine						2.90182	0.000123384	0.519172
MSTUS						2.15716	0.025706	0.756002
Raw data							0.054126	0.766045
Osmolality	RP	N	1382	311.065	18.5665	2.44068	0.00979682	0.503596	Unknown
MSTUS						2.46857	0.0038901	0.491749
Creatinine						2.26745	0.00520816	0.453452
Raw data							0.0268461	0.534101
MSTUS	RP	N	1095	338.023	5.60561	2.42116	0.0028704	0.405573	Unknown
Osmolality						2.52043	0.0028175	0.31385
Creatinine						2.56696	0.00100322	0.296895
Raw data							0.000606508	0.394098
MSTUS	RP	P	267	361.062	7.16976	2.05949	0.00232066	0.621222	Unknown
Osmolality						2.36194	0.00123007	0.581236
Creatinine						2.08122	0.00236219	0.51236
Raw data							0.00290113	0.661804
Creatinine	pHILIC	N	519	399.167	6.34381	2.28937	0.000952598	0.356572	Corchoionoside B	C19H28O9
MSTUS						2.11237	0.00219465	0.393024
Osmolality						2.14676	0.0035928	0.37965
Raw data							0.00670439	0.447283
Creatinine	pHILIC	N	794	401.182	6.32023	2.58699	0.000618793	0.373635	Thr-Trp-Pro	C20H26N4O5
MSTUS						2.36927	0.000934035	0.420874
Osmolality						2.44022	0.00147563	0.415418
Raw data							0.00633418	0.493806
MSTUS	RP	N	180	402.918	4.19617	2.18401	0.00605915	0.775307	Unknown
Osmolality						2.7764	0.000449301	0.662648
Creatinine						2.03263	0.00206369	0.596703
Raw data							0.049968	0.808744
MSTUS	RP	N	1246	403.198	12.4409	3.22255	1.04925e-05	0.278311	Pisumionoside?	C19H32O9
Creatinine						3.04235	7.85522e-05	0.235915
Osmolality						3.14098	4.99356e-05	0.23551
Raw data							9.94223e-06	0.270619
MSTUS	RP	N	480	403.919	4.19876	2.18336	0.0075134	0.783264	Uknown
Osmolality						2.77977	0.000512726	0.669968
Creatinine						2.05757	0.00197614	0.603458
Raw data							0.0526307	0.812471
MSTUS	RP	N	1428	407.192	20.0149	2.02042	0.0573411	0.556696	tri-peptides	C19H28N4O6
Osmolality						2.35128	0.0302336	0.472749
Creatinine						2.01463	0.019073	0.466988
Raw data							0.0608354	0.521908
MSTUS	RP	P	852	409.019	6.97548	2.26648	0.00437371	0.619393	Unknown
Osmolality						2.90094	0.000491442	0.580283
Creatinine						2.83179	0.000170879	0.47737
Raw data							0.0311263	0.670389
MSTUS	RP	N	634	413.043	15.0005	2.12117	0.00104774	0.636377	Unknown
Osmolality						2.50492	0.000338987	0.564024
Creatinine						2.15898	0.000664592	0.513643
Raw data							0.00891848	0.677107
Osmolality	pHILIC	P	1827	531.407	3.66382	2.77308	0.000725762	3.99601	Unknown	C12H15NO6
MSTUS						2.61931	0.0010023	3.86059
Creatinine						2.54026	0.00234177	3.17727
Raw data							0.000472989	4.22758
MSTUS	RP	N	1316	776.813	4.20846	2.16915	0.018422	0.726111	Unknown
Osmolality						2.76306	0.00113624	0.593817
Creatinine						2.66073	0.000213604	0.509295
Raw data							0.0727604	0.761518
